# Supplementary material for: Combining Genome Surveillance and Metadata To Characterize the Diversity of Staphylococcus aureus Circulating in an Italian Hospital over a 9-Year Period
Source: Microbiol Spectr. 2023 Jul 17;11(4):e01010-23. doi: 10.1128/spectrum.01010-23 (PMC10433831; doi:10.1128/spectrum.01010-23)
Supplement: Supplemental file 8 — Tables S1 to S10. Download spectrum.01010-23-s0001.xlsx, XLSX file, 0.1 MB [file spectrum.01010-23-s0001.xlsx]

## Sheet: Supplementary table 1
number of resistances	0	1	2	3	4	5	6	7	8	9
MR	0.00	0.00	2.99	23.29	12.11	33.90	18.45	6.34	2.14	0.78
MS	13.29	52.57	15.54	12.01	5.04	1.13	0.37	0.00	0.05	0.00
Supplementary table 1: Supplementary table 1: Percentages of MR and MS isolates with N resistances (inpatients + outpatients), showing that MSSA are collectively less commonly multi-drug resistant.

## Sheet: Supplementary table 2
	MR			MS
	% Res.	Beta	p	% Res.	Beta	p
Ciprofloxacin	82.41	-1.49	3.47e-05	7.39	-0.07	0.7074
Clindamycin	56.55	-1.33	0.000413	16.09	0.99	0.00253
Daptomycin	0.43	//	//	0.10	//	//
Erythromycin	57.76	-1.98	0.021	18.67	5	0.000295
Fosfomycin	14.17	-1.13	0.0303	1.78	-0.18	0.303955
Gentamicin	32.98	-0.22	0.789103	13.42	0.10	0.93596
Linezolid	0.14	//	//	0.16	//	//
Methicillin	100	//	//	0.00	//	//
Penicillin	100	//	//	78.92	8.56	0.0109
Rifampicin	5.48	-0.85	0.00215	1.04	-0.92	0.1074
Teicoplanin	0.28	//	//	0.10	//	//
Tetracycline	13.96	-0.26	0.71586	6.29	-0.18	0.79483
Co-Trimoxazole	8.83	0.70	0.1133	4.10	0.62	0.2085
Vancomycin	0.00	//	//	0.00	//	//
Supplementary Table 2. Time trends of antibiotic resistances (inpatients + outpatients). Clindamycin and Erythromycin have opposing time trends in MR (decrease) and MS (increase), as evidenced by the regression coefficient (beta) estimated for time as a predictor of the proportion of resistant isolates.

## Sheet: Supplementary table 3
Resistance profile	N total	N sequenced	Cluster	Penicillin	Teicoplanin	Clindamycin	Daptomycin	Trimethoprim	Oxacillin	Erythromycin	Linezolid	Rifampicin	Vancomycin	Gentamycin	Fosfomycin	Cefoxitin	Ciprofloxacin	Tetracyclin
R65	565	13	1	1	0	1	0	0	1	1	0	0	0	0	0	1	1	0
R14	164	11	7	1	0	0	0	0	0	0	0	0	0	0	0	0	1	0
R12	2497	10	5	1	0	0	0	0	0	0	0	0	0	0	0	0	0	0
R53	402	10	4	1	0	1	0	0	0	1	0	0	0	0	0	0	0	0
R1	647	9	15	0	0	0	0	0	0	0	0	0	0	0	0	0	0	0
R28	463	9	3	1	0	0	0	0	1	0	0	0	0	0	0	1	1	0
R4	109	7	2	0	0	0	0	0	0	0	0	0	0	1	0	0	0	0
R13	96	7	17	1	0	0	0	0	0	0	0	0	0	0	0	0	0	1
R17	266	7	12	1	0	0	0	0	0	0	0	0	0	1	0	0	0	0
R31	179	7	14	1	0	0	0	0	1	0	0	0	0	1	0	1	1	0
R69	228	7	9	1	0	1	0	0	1	1	0	0	0	1	0	1	1	0
R67	108	6	10	1	0	1	0	0	1	1	0	0	0	0	1	1	1	0
R10	107	5	19	0	0	1	0	0	0	1	0	0	0	0	0	0	0	0
R43	35	5	16	1	0	0	0	1	0	0	0	0	0	1	0	0	0	0
R3	43	4	21	0	0	0	0	0	0	0	0	0	0	0	0	0	1	0
R23	65	4	13	1	0	0	0	0	0	1	0	0	0	0	0	0	0	0
R39	56	4	13	1	0	0	0	1	0	0	0	0	0	0	0	0	0	0
R54	42	4	19	1	0	1	0	0	0	1	0	0	0	0	0	0	0	1
R58	84	4	22	1	0	1	0	0	0	1	0	0	0	1	0	0	0	0
R64	58	4	14	1	0	1	0	0	1	1	0	0	0	0	0	1	0	1
R73	21	4	6	1	0	1	0	0	1	1	0	1	0	0	0	1	1	0
R75	28	4	14	1	0	1	0	1	1	1	0	0	0	1	0	1	1	0
R21	34	3	17	1	0	0	0	0	0	0	0	1	0	0	0	0	0	0
R27	16	3	14	1	0	0	0	0	1	0	0	0	0	0	0	1	0	1
R32	32	3	8	1	0	0	0	0	1	0	0	0	0	1	1	1	1	0
R55	60	3	19	1	0	1	0	0	0	1	0	0	0	0	0	0	1	0
R71	50	3	14	1	0	1	0	0	1	1	0	0	0	1	1	1	1	0
R6	7	2	15	0	0	0	0	0	0	0	0	1	0	0	0	0	0	0
R16	3	2	17	1	0	0	0	0	0	0	0	0	0	0	1	0	0	1
R19	42	2	16	1	0	0	0	0	0	0	0	0	0	1	0	0	1	0
R25	23	2	16	1	0	0	0	0	0	1	0	0	0	1	0	0	0	0
R30	42	2	20	1	0	0	0	0	1	0	0	0	0	0	1	1	1	0
R33	8	2	3	1	0	0	0	0	1	0	0	1	0	0	0	1	1	0
R35	5	2	14	1	0	0	0	0	1	0	0	1	0	1	0	1	1	0
R46	28	2	14	1	0	0	0	1	1	0	0	0	0	0	0	1	0	0
R47	9	2	14	1	0	0	0	1	1	0	0	0	0	0	0	1	0	1
R50	5	2	8	1	0	0	0	1	1	0	0	0	0	1	1	1	1	0
R57	2	2	10	1	0	1	0	0	0	1	0	0	0	0	1	0	1	0
R59	26	2	11	1	0	1	0	0	0	1	0	0	0	1	0	0	1	0
R62	2	2	19	1	0	1	0	0	0	1	0	1	0	0	0	0	0	1
R78	3	2	14	1	0	1	0	1	1	1	0	1	0	1	1	1	1	0
R2	15	1	15	0	0	0	0	0	0	0	0	0	0	0	0	0	0	1
R5	10	1	2	0	0	0	0	0	0	0	0	0	0	1	0	0	0	1
R7	17	1	23	0	0	0	0	0	0	1	0	0	0	0	0	0	0	0
R8	4	1	2	0	0	0	0	0	0	1	0	0	0	1	0	0	0	0
R9	5	1	21	0	0	0	0	1	0	0	0	0	0	0	0	0	1	0
R11	1	1	11	0	0	1	0	0	0	1	0	1	0	1	0	0	0	1
R15	6	1	7	1	0	0	0	0	0	0	0	0	0	0	0	0	1	1
R18	23	1	16	1	0	0	0	0	0	0	0	0	0	1	0	0	0	1
R20	5	1	16	1	0	0	0	0	0	0	0	0	0	1	1	0	1	0
R22	1	1	5	1	0	0	0	0	0	0	1	1	0	0	0	0	0	0
R24	6	1	17	1	0	0	0	0	0	1	0	0	0	0	0	0	0	1
R26	56	1	14	1	0	0	0	0	1	0	0	0	0	0	0	1	0	0
R29	9	1	3	1	0	0	0	0	1	0	0	0	0	0	0	1	1	1
R34	4	1	20	1	0	0	0	0	1	0	0	1	0	0	1	1	1	0
R36	4	1	8	1	0	0	0	0	1	0	0	1	0	1	1	1	1	0
R37	8	1	14	1	0	0	0	0	1	1	0	0	0	0	0	1	0	1
R38	3	1	14	1	0	0	0	0	1	1	0	0	0	1	0	1	1	0
R40	22	1	7	1	0	0	0	1	0	0	0	0	0	0	0	0	0	1
R41	11	1	7	1	0	0	0	1	0	0	0	0	0	0	0	0	1	0
R42	6	1	7	1	0	0	0	1	0	0	0	0	0	0	0	0	1	1
R44	5	1	16	1	0	0	0	1	0	0	0	0	0	1	0	0	1	0
R45	1	1	16	1	0	0	0	1	0	0	0	1	0	1	0	0	1	0
R48	4	1	14	1	0	0	0	1	1	0	0	0	0	1	0	1	0	0
R49	13	1	14	1	0	0	0	1	1	0	0	0	0	1	0	1	1	0
R51	5	1	14	1	0	0	0	1	1	1	0	0	0	1	0	1	1	0
R52	1	1	11	1	0	1	0	0	0	0	0	0	0	1	1	0	1	1
R56	11	1	4	1	0	1	0	0	0	1	0	0	0	0	1	0	0	0
R60	4	1	11	1	0	1	0	0	0	1	0	0	0	1	1	0	0	1
R61	4	1	11	1	0	1	0	0	0	1	0	0	0	1	1	0	1	0
R63	16	1	14	1	0	1	0	0	1	1	0	0	0	0	0	1	0	0
R66	9	1	1	1	0	1	0	0	1	1	0	0	0	0	0	1	1	1
R68	13	1	14	1	0	1	0	0	1	1	0	0	0	1	0	1	0	1
R70	15	1	14	1	0	1	0	0	1	1	0	0	0	1	0	1	1	1
R72	6	1	14	1	0	1	0	0	1	1	0	0	0	1	1	1	1	1
R74	1	1	22	1	0	1	0	1	0	1	0	1	0	1	0	0	0	0
R76	8	1	14	1	0	1	0	1	1	1	0	0	0	1	1	1	1	0
R77	2	1	14	1	0	1	0	1	1	1	0	1	0	1	0	1	1	0
R79	2	1	9	1	0	1	1	0	1	1	0	0	0	1	0	1	1	0
Supplementary table 3. resistance profiles of all isolates of the datasets, and of all sequenced isolates grouped through the applied clustering approach. Resistance to each antibiotic is indicated by 1, while 0 means susceptible.

## Sheet: Supplementary table 4
Genomes	Isolation_Date	Genome_Size	Contigs	ST	Clonal_complex	SpaType	SCCmec	N of CGMLST genes	% of CGMLST genes	BlaZ AA (128,216)	Res to Penicillin
SG_117	2014/09/15	2724437	33	22	CC22	t223	SCCmec_type_IV	1811	97.3133	-N	1
S1593_MS	2019/08/23	2711890	51	5	CC5	t002	MSSA	1811	97.3133	AN	1
SG_143	2018/05/03	2796463	38	45	CC45	t040	MSSA	1811	97.3133	AN	1
SG_86	2016/08/01	2942511	226	6450	CC97	t267	MSSA	1813	97.4207	T-	0
S1594_MS	2019/08/23	2691181	21	5	CC5	t045	MSSA	1811	97.3133	TN	1
S272_MS	2018/11/05	2769979	18	1	CC1	t127	SCCmec_type_IV	1817	97.6357	TN	1
SG_101	2017/11/13	2734169	35	22	CC22	t608	SCCmec_type_IV	1817	97.6357	TN	1
SG_102	2018/08/12	2677023	28	72	CC8	t4353	MSSA	1816	97.5819	TN	1
SG_104	2018/11/27	2807505	43	1	CC1	t127	MSSA	1817	97.6357	TN	1
SG_11	2015/05/03	2698665	22	72	CC8	t148	MSSA	1816	97.5819	TN	1
SG_111	2013/08/23	2786421	112	772	CC1	t657	SCCmec_type_V	1817	97.6357	TN	1
SG_114	2014/06/06	2893490	223	22	CC22	t379	SCCmec_type_IV	1807	97.0983	TN	1
SG_115	2014/08/05	2729100	56	22	CC22	NA	MSSA	1801	96.7759	TN	1
SG_118	2014/09/12	2818926	39	1	CC1	t127	MSSA	1816	97.5819	TN	1
SG_124	2017/11/15	3024684	312	1	CC1	t127	SCCmec_type_V	1816	97.5819	TN	1
SG_125	2017/11/08	2829615	100	22	CC22	NA	SCCmec_type_IV	1817	97.6357	TN	1
SG_129	2016/08/12	2699968	27	72	CC8	t148	MSSA	1816	97.5819	TN	1
SG_13	2015/05/12	2810074	27	1	CC1	t127	SCCmec_type_IV	1813	97.4207	TN	1
SG_133	2017/11/22	2829938	53	22	CC22	NA	SCCmec_type_IV	1816	97.5819	TN	1
SG_137	2018/01/29	2920698	165	22	CC22	NA	SCCmec_type_IV	1817	97.6357	TN	1
SG_141	2018/04/28	2700263	21	45	CC45	t1510	MSSA	1812	97.367	TN	1
SG_144	2018/05/07	2802386	15	1	CC1	t2279	SCCmec_type_IV	1814	97.4745	TN	1
SG_147	2018/08/15	2813684	17	1	CC1	t127	SCCmec_type_IV	1817	97.6357	TN	1
SG_148	2018/08/21	2750110	37	22	CC22	NA	MSSA	1816	97.5819	TN	1
SG_152	2018/12/08	2803418	53	22	CC22	t845	SCCmec_type_IV	1816	97.5819	TN	1
SG_153	2019/01/13	2726899	47	59	CC59	t216	MSSA	1816	97.5819	TN	1
SG_155	2019/07/03	2823068	36	22	CC22	t513	SCCmec_type_IV	1817	97.6357	TN	1
SG_156	2019/08/03	2880328	75	573	CC1	NA	SCCmec_type_V	1816	97.5819	TN	1
SG_157	2019/09/07	2897059	159	72	CC8	t1597	SCCmec_type_IV	1815	97.5282	TN	1
SG_158	2019/09/25	2754555	37	22	CC22	t379	SCCmec_type_IV	1817	97.6357	TN	1
SG_159	2019/10/31	2660760	25	15	CC15	t084	MSSA	1815	97.5282	TN	1
SG_161	2019/12/02	2758629	38	22	CC22	t379	MSSA	1817	97.6357	TN	1
SG_162	2019/12/04	2767113	27	15	CC15	t7014	MSSA	1815	97.5282	TN	1
SG_163	2019/12/09	2797383	42	22	CC22	NA	SCCmec_type_IV	1817	97.6357	TN	1
SG_164	2017/11/20	2751919	94	398	Unassigned	t1451	MSSA	1814	97.4745	TN	1
SG_165	2015/07/16	2787273	33	22	CC22	t379	SCCmec_type_IV	1817	97.6357	TN	1
SG_166	2018/10/20	2704241	33	22	CC22	t515	MSSA	1817	97.6357	TN	1
SG_167	2018/09/05	2807985	36	8	CC8	t498	SCCmec_type_IV	1816	97.5819	TN	1
SG_17	2015/06/19	2752545	19	1	CC1	t127	MSSA	1810	97.2595	TN	1
SG_172	2018/09/15	2784429	42	22	CC22	t6589	SCCmec_type_IV	1817	97.6357	TN	1
SG_177	2018/09/13	2760170	40	22	CC22	t379	SCCmec_type_IV	1817	97.6357	TN	1
SG_183	2013/04/19	2791581	38	22	CC22	t379	MSSA	1817	97.6357	TN	1
SG_188	2012/12/03	2791352	32	22	CC22	NA	SCCmec_type_IV	1817	97.6357	TN	1
SG_189	2012/09/27	3090065	348	45	CC45	t015	MSSA	1792	96.2923	TN	1
SG_19	2015/08/08	2692311	32	398	Unassigned	t1451	MSSA	1815	97.5282	TN	1
SG_194	2014/10/25	2741509	33	398	Unassigned	t1451	MSSA	1814	97.4745	TN	1
SG_196	2011/11/02	2752565	32	22	CC22	t379	MSSA	1816	97.5819	TN	1
SG_197	2011/11/18	2781302	25	45	CC45	t015	MSSA	1811	97.3133	TN	1
SG_199	2011/12/12	2722241	38	22	CC22	NA	MSSA	1796	96.5073	TN	1
SG_2	2014/02/22	2771556	32	22	CC22	t885	SCCmec_type_IV	1816	97.5819	TN	1
SG_20	2015/09/09	2706876	36	22	CC22	t005	MSSA	1816	97.5819	TN	1
SG_203	2012/02/16	2778857	38	22	CC22	NA	SCCmec_type_IV	1817	97.6357	TN	1
SG_205	2012/04/16	2779308	37	22	CC22	t379	SCCmec_type_IV	1816	97.5819	TN	1
SG_207	2012/05/22	2707719	43	22	CC22	NA	SCCmec_type_IV	1817	97.6357	TN	1
SG_208	2012/06/04	2652325	64	22	CC22	t1451	MSSA	1778	95.54	TN	1
SG_209	2011/12/16	2792457	38	22	CC22	NA	SCCmec_type_IV	1817	97.6357	TN	1
SG_210	2019/02/02	2731230	34	22	CC22	t103	SCCmec_type_IV	1817	97.6357	TN	1
SG_214	2011/12/02	2795267	34	22	CC22	t4203	SCCmec_type_IV	1817	97.6357	TN	1
SG_219	2012/06/15	2790560	53	22	CC22	t379	SCCmec_type_IV	1816	97.5819	TN	1
SG_222	2015/10/08	2716460	48	6461	CC30	t631	MSSA	1816	97.5819	TN	1
SG_223	2013/02/06	2796177	32	6445	CC22	NA	SCCmec_type_IV	1816	97.5819	TN	1
SG_224	2018/09/05	2842105	37	8	CC8	t498	SCCmec_type_IV	1816	97.5819	TN	1
SG_225	2012/03/29	2745417	19	6446	Unassigned	t764	MSSA	1800	96.7222	TN	1
SG_23	2016/03/11	2732807	41	22	CC22	t5713	MSSA	1815	97.5282	TN	1
SG_24	2016/03/18	2780486	34	1327	CC22	NA	SCCmec_type_IV	1816	97.5819	TN	1
SG_26	2017/03/26	2780812	49	22	CC22	t379	SCCmec_type_IV	1817	97.6357	TN	1
SG_27	2017/04/02	2666779	40	22	CC22	t005	MSSA	1816	97.5819	TN	1
SG_29	2017/07/08	2699999	26	72	CC8	t148	MSSA	1816	97.5819	TN	1
SG_30	2017/08/20	2793022	49	1535	CC15	t084	SCCmec_type_V	1814	97.4745	TN	1
SG_37	2014/05/11	2770605	32	22	CC22	t379	MSSA	1817	97.6357	TN	1
SG_41	2014/12/07	2765025	20	1	CC1	t127	SCCmec_type_IV	1817	97.6357	TN	1
SG_46	2015/07/08	2747126	33	22	CC22	t379	SCCmec_type_IV	1817	97.6357	TN	1
SG_47	2015/07/13	2778648	37	3863	CC22	NA	SCCmec_type_IV	1817	97.6357	TN	1
SG_48	2015/08/05	2678696	36	398	Unassigned	t1451	MSSA	1804	96.9371	TN	1
SG_49	2015/09/11	2695559	23	72	CC8	t148	MSSA	1816	97.5819	TN	1
SG_5	2015/01/09	2702229	22	72	CC8	t3682	MSSA	1816	97.5819	TN	1
SG_51	2015/11/06	2813534	18	1	CC1	t127	SCCmec_type_IV	1817	97.6357	TN	1
SG_58	2017/06/01	2791534	55	22	CC22	t852	SCCmec_type_IV	1814	97.4745	TN	1
SG_61	2018/11/23	2793018	22	1	CC1	t127	MSSA	1817	97.6357	TN	1
SG_62	2018/12/03	2738840	49	22	CC22	t005	MSSA	1816	97.5819	TN	1
SG_66	2019/03/11	2813534	39	22	CC22	NA	SCCmec_type_IV	1817	97.6357	TN	1
SG_67	2019/03/22	2749406	29	22	CC22	t379	SCCmec_type_IV	1817	97.6357	TN	1
SG_7	2015/01/29	2757090	44	22	CC22	t7502	SCCmec_type_IV	1817	97.6357	TN	1
SG_71	2016/12/20	2755773	41	72	CC8	t148	MSSA	1815	97.5282	TN	1
SG_72	2018/04/30	2881978	182	789	CC8	t091	MSSA	1815	97.5282	TN	1
SG_75	2013/06/24	2802058	47	22	CC22	t4582	SCCmec_type_IV	1817	97.6357	TN	1
SG_77	2014/06/05	2778107	50	22	CC22	t379	SCCmec_type_IV	1817	97.6357	TN	1
SG_78	2014/06/13	2720936	14	106	Unassigned	t056	MSSA	1815	97.5282	TN	1
SG_79	2014/12/06	2743367	77	12	Unassigned	t156	MSSA	1816	97.5819	TN	1
SG_8	2015/02/10	2699439	23	72	CC8	t148	MSSA	1816	97.5819	TN	1
SG_80	2015/05/14	2792181	73	22	CC22	t379	MSSA	1817	97.6357	TN	1
SG_82	2015/08/13	2779578	78	22	CC22	t032	MSSA	1817	97.6357	TN	1
SG_83	2015/08/29	2862199	172	22	CC22	t790	SCCmec_type_IV	1816	97.5819	TN	1
SG_87	2016/08/17	2819155	171	72	CC8	t148	MSSA	1816	97.5819	TN	1
SG_89	2016/09/17	2851991	116	22	CC22	NA	SCCmec_type_IV	1817	97.6357	TN	1
SG_9	2015/03/14	2782919	37	22	CC22	t513	SCCmec_type_IV	1817	97.6357	TN	1
SG_94	2017/02/12	2694198	49	59	CC59	t216	MSSA	1813	97.4207	TN	1
SG_108	2013/01/20	3091733	260	22	CC22	NA	SCCmec_type_I	1811	97.3133	TN/T-/TS	1
S443_MR	2019/08/20	2791668	23	80	Unassigned	t044	SCCmec_type_IV	1816	97.5819	TS	1
S447_MR	2019/08/21	2792460	20	80	Unassigned	t044	SCCmec_type_IV	1816	97.5819	TS	1
SG_10	2015/04/30	2800069	54	5	CC5	t242	SCCmec_type_II	1817	97.6357	TS	1
SG_100	2017/10/31	2852434	45	30	CC30	t012	MSSA	1816	97.5819	TS	1
SG_103	2018/11/04	2785221	62	398	CC398	t4132	SCCmec_type_IV	1816	97.5819	TS	1
SG_107	2013/01/02	2807605	67	228	CC5	NA	SCCmec_type_I	1814	97.4745	TS	1
SG_12	2015/05/06	2838214	30	8	CC8	t622	SCCmec_type_IV	1816	97.5819	TS	1
SG_130	2016/10/11	3089468	450	45	CC45	t026	MSSA	1811	97.3133	TS	1
SG_136	2018/01/12	2836859	95	228	CC5	t041	SCCmec_type_I	1814	97.4745	TS	1
SG_145	2018/06/01	2774372	44	30	CC30	t012	MSSA	1813	97.4207	TS	1
SG_146	2018/07/10	2720585	30	15	CC15	t674	MSSA	1815	97.5282	TS	1
SG_149	2018/09/08	2809964	59	6440	CC30	t10144	MSSA	1817	97.6357	TS	1
SG_150	2018/10/10	2843264	48	30	CC30	t021	MSSA	1816	97.5819	TS	1
SG_151	2018/11/08	2769697	33	398	Unassigned	t4132	SCCmec_type_IV	1816	97.5819	TS	1
SG_170	2013/03/09	2836169	87	228	CC5	t041	SCCmec_type_I	1813	97.4207	TS	1
SG_171	2018/09/18	2782703	59	398	Unassigned	t4132	SCCmec_type_IV	1815	97.5282	TS	1
SG_173	2013/03/19	2813476	86	228	CC5	NA	SCCmec_type_I	1793	96.3461	TS	1
SG_180	2013/02/04	2818404	81	228	CC5	NA	SCCmec_type_I	1814	97.4745	TS	1
SG_182	2013/07/15	2860569	56	8	CC8	t008	SCCmec_type_IV	1816	97.5819	TS	1
SG_185	2012/03/26	2865306	36	8	CC8	t008	SCCmec_type_IV	1816	97.5819	TS	1
SG_186	2019/06/02	2802419	26	5	CC5	t242	SCCmec_type_II	1817	97.6357	TS	1
SG_191	2017/08/31	2807314	26	5	CC5	NA	SCCmec_type_II	1817	97.6357	TS	1
SG_192	2016/09/02	2829387	39	8	CC8	t008	SCCmec_type_IV	1814	97.4745	TS	1
SG_193	2013/02/04	2771609	44	1093	Unassigned	t2419	MSSA	1800	96.7222	TS	1
SG_213	2012/03/01	2765925	24	6443	Unassigned	NA	MSSA	1806	97.0446	TS	1
SG_215	2011/12/05	2829548	35	4505	CC5	t242	SCCmec_type_II	1817	97.6357	TS	1
SG_218	2012/02/10	2764639	40	30	CC30	t1070	MSSA	1816	97.5819	TS	1
SG_220	2012/02/22	2818656	23	8	CC8	t008	SCCmec_type_IV	1816	97.5819	TS	1
SG_226	2012/05/17	2782599	36	8	CC8	t2849	SCCmec_type_IV	1816	97.5819	TS	1
SG_25	2017/01/09	2806420	49	30	CC30	t019	MSSA	1816	97.5819	TS	1
SG_28	2017/06/28	2786505	55	30	CC30	t012	MSSA	1815	97.5282	TS	1
SG_3	2014/04/14	2865180	94	228	CC5	t041	SCCmec_type_I	1813	97.4207	TS	1
SG_33	2018/12/21	2812624	43	30	CC30	t021	MSSA	1817	97.6357	TS	1
SG_4	2014/08/31	2874130	39	8	CC8	t008	SCCmec_type_IV	1816	97.5819	TS	1
SG_50	2015/10/04	2826337	35	8	CC8	t2849	SCCmec_type_IV	1816	97.5819	TS	1
SG_52	2015/11/06	2730848	63	228	CC5	t110	SCCmec_type_I	1787	96.0236	TS	1
SG_54	2015/12/20	2808691	26	8	CC8	t008	MSSA	1816	97.5819	TS	1
SG_69	2015/06/04	2716443	90	228	CC5	t110	SCCmec_type_I	1771	95.1639	TS	1
SG_81	2015/06/04	2872341	80	5	CC5	t002	SCCmec_type_II	1817	97.6357	TS	1
SG_84	2015/10/08	2924794	209	30	CC30	t012	MSSA	1817	97.6357	TS	1
SG_92	2016/12/21	2785379	50	22	CC22	t379	SCCmec_type_IV	1817	97.6357	TS	1
SG_93	2017/02/06	2763363	83	6451	CC22	t005	MSSA	1815	97.5282	TS	1
SG_97	2017/05/07	2683679	30	6452	Unassigned	t1451	MSSA	1815	97.5282	TS	1
SG_99	2017/10/12	2780093	53	22	CC22	NA	MSSA	1816	97.5819	TS	1
SG_112	2014/01/03	2685746	26	6438	CC5	t242	MSSA	1817	97.6357	TS/TN	1
SG_113	2014/03/05	2780442	66	228	CC5	t041	SCCmec_type_I	1803	96.8834	TS/TN	1
SG_1	2014/01/19	2732103	42	5	CC5	t002	MSSA	1816	97.5819		0
SG_119	2014/09/17	2766543	55	45	CC45	t015	MSSA	1812	97.367		0
SG_135	2017/12/30	2720482	21	97	CC97	t267	MSSA	1813	97.4207		0
SG_138	2018/02/27	2741309	33	398	Unassigned	t1451	MSSA	1814	97.4745		0
SG_140	2018/04/16	2757597	20	6439	Unassigned	t3331	MSSA	1815	97.5282		0
SG_15	2015/06/08	2739007	24	5	CC5	t1265	MSSA	1816	97.5819		0
SG_160	2019/11/16	2749587	30	8	CC8	t008	MSSA	1816	97.5819		0
SG_169	2013/08/01	2703341	17	188	CC1	t2152	MSSA	1811	97.3133		0
SG_174	2013/04/03	2662192	57	6441	Unassigned	t160	MSSA	1811	97.3133		0
SG_181	2013/07/06	2678265	31	15	CC15	t084	MSSA	1815	97.5282		0
SG_195	2012/12/11	2763911	15	1	CC1	t1252	MSSA	1816	97.5819		0
SG_204	2012/02/16	2672045	36	22	CC22	t17970	MSSA	1816	97.5819		0
SG_216	2012/04/05	2666092	21	5	CC5	t179	MSSA	1816	97.5819		0
SG_22	2015/11/06	2712969	16	6444	Unassigned	t056	MSSA	1815	97.5282		0
SG_221	2016/05/23	2732910	72	5	CC5	t002	MSSA	1818	97.6894		0
SG_31	2018/10/26	2701510	23	97	CC97	t267	MSSA	1813	97.4207		0
SG_32	2018/12/18	2727718	19	8	CC8	t574	MSSA	1816	97.5819		0
SG_36	2014/01/14	2661245	23	45	CC45	t015	MSSA	1812	97.367		0
SG_43	2015/01/29	2728936	23	8	CC8	t008	MSSA	1815	97.5282		0
SG_56	2017/04/28	2744152	20	5434	CC45	t14944	MSSA	1810	97.2595		0
SG_59	2017/06/10	2682375	75	152	CC152	NA	MSSA	1808	97.1521		0
SG_6	2015/01/29	2707818	22	7	Unassigned	t1901	MSSA	1815	97.5282		0
SG_63	2018/12/27	2691830	39	22	CC22	t1433	MSSA	1815	97.5282		0
SG_64	2019/01/25	2685920	24	6448	CC5	t002	MSSA	1816	97.5819		0
SG_65	2019/03/04	2672875	26	398	Unassigned	t6605	MSSA	1814	97.4745		0
SG_70	2016/05/17	2752452	27	97	CC97	t359	MSSA	1811	97.3133		0
SG_73	2012/08/14	2682785	28	6449	CC45	t330	MSSA	1812	97.367		0
SG_85	2015/11/19	2738286	36	12	Unassigned	t160	MSSA	1816	97.5819		0
SG_88	2016/09/12	2677060	31	398	Unassigned	t1451	MSSA	1815	97.5282		0
SG_90	2016/09/27	2732792	42	5	CC5	t002	MSSA	1817	97.6357		0
SG_95	2017/03/21	2835557	139	97	CC97	t7696	MSSA	1813	97.4207		0
SG_96	2017/03/25	2770713	32	5	CC5	NA	MSSA	1816	97.5819		0
SG_106	2017/08/19	2893826	47	8	CC8	t008	SCCmec_type_IV	1814	97.4745		1
SG_109	2013/07/15	2837971	183	1	CC1	t127	MSSA	1817	97.6357		1
SG_110	2013/08/26	2755893	55	3863	CC22	t379	SCCmec_type_IV	1817	97.6357		1
SG_116	2014/09/11	2795398	40	8	CC8	t008	SCCmec_type_IV	1816	97.5819		1
SG_120	2014/12/14	2863362	53	8	CC8	t008	SCCmec_type_IV	1816	97.5819		1
SG_121	2015/01/30	2722388	77	22	CC22	t449	MSSA	1816	97.5819		1
SG_122	2012/03/03	2861790	64	8	CC8	t008	SCCmec_type_IV	1816	97.5819		1
SG_127	2017/09/21	2907610	73	8	CC8	t008	SCCmec_type_IV	1816	97.5819		1
SG_128	2016/11/27	2726890	24	5	CC5	t640	MSSA	1816	97.5819		1
SG_132	2016/05/28	2898692	222	5	CC5	t442	MSSA	1817	97.6357		1
SG_134	2017/12/06	2853372	115	10	Unassigned	t240	MSSA	1812	97.367		1
SG_139	2018/04/17	2855598	56	8	CC8	t008	SCCmec_type_IV	1816	97.5819		1
SG_14	2015/05/19	2721284	12	81	CC1	t127	MSSA	1816	97.5819		1
SG_142	2018/04/26	2857980	30	8	CC8	t008	SCCmec_type_IV	1816	97.5819		1
SG_154	2019/04/11	2714348	16	3510	CC97	t224	MSSA	1813	97.4207		1
SG_16	2015/06/20	2780686	35	3043	CC45	t635	MSSA	1811	97.3133		1
SG_168	2017/04/09	2801937	63	228	CC5	NA	SCCmec_type_I	1816	97.5819		1
SG_175	2013/04/21	2794898	26	587	CC5	t688	SCCmec_type_V	1817	97.6357		1
SG_176	2019/12/02	2779005	35	10	Unassigned	t240	MSSA	1811	97.3133		1
SG_178	2016/02/18	2693461	23	15	CC15	t084	MSSA	1814	97.4745		1
SG_18	2015/07/08	2707428	29	6442	CC45	t230	MSSA	1812	97.367		1
SG_184	2012/07/04	2858032	29	8	CC8	t008	SCCmec_type_IV	1816	97.5819		1
SG_187	2012/04/02	2674676	18	5	CC5	t179	MSSA	1815	97.5282		1
SG_190	2012/09/04	2825393	35	8	CC8	t2849	SCCmec_type_IV	1816	97.5819		1
SG_198	2011/10/31	2760459	25	7	Unassigned	t091	MSSA	1813	97.4207		1
SG_200	2011/11/26	2862938	32	8	CC8	t008	SCCmec_type_IV	1816	97.5819		1
SG_201	2011/12/04	2709092	24	398	Unassigned	t899	SCCmec_type_V	1816	97.5819		1
SG_202	2011/12/08	2788340	33	8	CC8	t024	MSSA	1816	97.5819		1
SG_206	2012/04/24	2729542	22	5	CC5	t010	MSSA	1816	97.5819		1
SG_21	2015/10/14	2820241	47	8	CC8	t008	MSSA	1816	97.5819		1
SG_211	2019/04/17	2714508	17	3510	CC97	t224	MSSA	1813	97.4207		1
SG_212	2012/01/10	2723599	21	5	CC5	t688	MSSA	1817	97.6357		1
SG_217	2012/01/13	2785298	29	5	CC5	t242	SCCmec_type_II	1816	97.5819		1
SG_34	2018/12/25	2714034	26	7	Unassigned	t091	MSSA	1814	97.4745		1
SG_35	2019/01/07	2755338	21	1	CC1	t127	MSSA	1816	97.5819		1
SG_38	2014/08/31	2742060	13	1	CC1	t591	MSSA	1817	97.6357		1
SG_39	2014/11/10	2842564	31	8	CC8	t008	SCCmec_type_IV	1816	97.5819		1
SG_40	2014/12/01	2789063	23	2884	Unassigned	t2393	MSSA	1817	97.6357		1
SG_42	2015/01/20	2704915	32	6442	CC45	t230	MSSA	1812	97.367		1
SG_44	2015/03/31	2717434	24	5	CC5	t002	SCCmec_type_IV	1812	97.367		1
SG_45	2015/06/16	2758383	29	6447	CC5	t242	MSSA	1817	97.6357		1
SG_53	2015/11/08	2726051	29	45	CC45	t1996	MSSA	1812	97.367		1
SG_55	2016/02/23	2835333	33	8	CC8	t008	SCCmec_type_IV	1816	97.5819		1
SG_57	2017/05/21	2852435	31	8	CC8	t008	SCCmec_type_IV	1816	97.5819		1
SG_60	2017/07/26	2772723	37	152	CC152	NA	MSSA	1807	97.0983		1
SG_68	2014/12/29	2687024	25	5	CC5	t640	MSSA	1816	97.5819		1
SG_74	2013/05/30	2747459	41	1	CC1	t12758	MSSA	1816	97.5819		1
SG_76	2014/04/03	2738420	40	45	CC45	t331	MSSA	1810	97.2595		1
SG_91	2016/11/05	2689244	67	45	CC45	t026	MSSA	1810	97.2595		1
SG_98	2017/10/15	2780433	119	7	Unassigned	t091	MSSA	1814	97.4745		1
											NA
Supplementary table 4: characteristics of the sequenced genomes. isolate identifier; isolation date; genome size; contigs N; Sequence Type; Clonal Complex; Spatype; SCCmec type.

## Sheet: Supplementary table 5
NUMBERS OF HA AND CA PER YEAR IN INPATIENTS
	2011	2012	2013	2014	2015	2016	2017	2018	2019
CA	24	165	141	214	93	188	195	216	217
HA	39	201	171	185	66	159	184	167	182
	CA		HA
	Beta	p	Beta	p
MSSA	1.77	0.009	-0.39	0.21
MRSA	0.09	0.62	-1.47	0.01
Supplementary Table 5. Total numbers of isolates divided by epidemiological categories Community associated (CA) and hospital associated (HA) and summary of the regression analysis for time trends of MS / MR and CA / HA isolates. Beta refers to the parameter estimated for time as a predictor. A positive coefficient corresponds to an increase in time.

## Sheet: Supplementary table 6
	CA	HA	log2(CA/HA)
Teicoplanin	0.07	0.15	-1.10
Ciprofloxacin	27.8	39.29	-0.50
Methicillin	27.05	37.89	-0.49
Clindamycin	26.7	33.68	-0.33
Erythromycin	29.39	35.00	-0.25
Gentamicin	17.48	19.28	-0.14
Rifampicin	2.27	2.44	-0.10
Fosfomycin	5.23	5.61	-0.1
Linezolid	0.14	0.15	-0.01
Penicillin	83.21	87.22	-0.07
Co-Trimoxazole	4.82	4.28	0.29
Tetracycline	7.71	6.65	0.21
Daptomycin	0.27	0.15	0.9
Supplementary Table 6. frequencies of resistance to the different antibiotics stratified by CDC category (HA Hospital acquired, CA community acquired) and differences in the two groups.

## Sheet: Supplementary table 7
	Estimate	Std.Error	zvalue	Pr(>|z|)
(Intercept)	-1 day, 18:22:00	00:44:00	-1 day, 12:29:00	1.19E-29
Methicillin	01:13:00	00:29:00	02:49:00	1.27E-02
Fosfomycin	00:58:00	00:26:00	02:25:00	2.46E-02
Blood	02:38:00	00:27:00	07:36:00	1.84E-13
Respiratory tract	02:10:00	00:29:00	06:33:00	3.05E-09
Age	00:03:00	00:00:00	08:13:00	1.09E-14
Supplementary Table 7: Predictors with a significant association with casualties in a Generalized linear model comprising all patients and the predictors indicated in Materials and Methods. When considering all patients, the most important predictor is Age, together with two predictors associated with the source of infection. While the coefficient for age seems small with respect to all the other…

## Sheet: Supplementary table 8
Factor	D	pval Brownian	pval Random	# Sensitive	# Resistant
lukED	-26.5	1	0	103	119
splB	-21.89	1	0	98	124
splA	-21.89	1	0	96	126
sem	-21.27	1	0	95	127
sen	-20.99	1	0	96	126
seu	-19.74	1	0	94	128
seo	-19.48	1	0	92	130
sei	-18.84	1	0	94	128
chp	-18.77	1	0	106	116
splE	-10.61	1	0	143	79
sak	-4.27	1	0	68	154
sec	-3.1	1	0	185	37
sel	-3.06	1	0	187	35
scn	-2.39	1	0	50	172
sea	-2.04	1	0	195	27
Ciprofloxacin	-20.14	1	0	113	109
Cefoxitin	-10.6	1	0	129	93
Erythromycin	-5.59	1	0	123	99
Clindamycin	-4.33	1	0	134	88
Gentamicin	-2.23	1	0	143	79
Penicillin	-0.94	0.99	0	32	190
Tetracycline	-0.8	0.95	0	183	39
Trimethoprim	-0.27	0.71	0.02	190	32
Fosfomycin	-0.17	0.65	0.02	192	30
Rifampicin	1.86	0	0.9	198	24
CC22	-9.73	1	0	132	57
CA/HA	0.2	0.4	0.14	76	146
Death	1.5	0	0.82	165	57
Supplementary Table 8. Phylogenetic signal of virulence factors, antibiotic resistance traits, CDC status and outcome. CC22 is a clonal complex, taken as an example of a “trait” correlated to phylogenetic structure by definition. Values of D less than -1 indicate that a certain trait is in agreement with the topology of the phylogenetic tree, while values of D larger than 1 indicate patterns not …

## Sheet: Supplementary table 9
Predictor	Estimate	StdErr	p,value
Age	0.011	0.002	5.11e-07
CDC-HA	0.333	0.075	1.97e-05
Rifampicin	-0.362	0.104	0.00066
Erythromycin	0.568	0.199	0.00507
sec	-0.222	0.084	0.00922
splE	-0.456	0.209	0.0307
seu/seg	-0.615	0.29	0.036
LOS	-0.003	0.001	0.0518
Clindamycin	-0.397	0.209	0.0589
Penicillin	-0.346	0.19	0.0702
Supplementary Table 9. Phylogenetic regression linking genomic properties to the outcome. Only predictors with a p-value less than 0.1 are reported. Negative coefficients correspond to a reduced mortality when the trait is present, viceversa for positive coefficients.

## Sheet: Supplementary table 10
Supplementary table 10. accession numbers of all the BV-BRC genomes used for phylogenetic contextualization
Genome_ID
1280.12262
1280.12265
1280.12276
1280.15857
1280.16127
1280.16132
1280.16138
1280.16168
1280.16169
1280.16172
1280.16180
1280.16191
1280.16194
1280.16206
1280.16219
1280.16237
1280.16272
1280.16280
1280.16283
1280.16307
1280.16414
1280.16545
1280.16580
1280.16646
1280.16647
1280.16734
1280.16767
1280.16920
1280.16922
1280.16924
1280.16928
1280.16935
1280.16960
1280.16991
1280.17005
1280.17040
1280.17053
1280.17064
1280.17687
1280.17716
1280.17718
1280.18151
1280.19088
1280.20968
1280.20973
1280.21068
1280.21841
1280.23632
1280.24759
1280.24760
1280.24765
1280.24768
1280.24785
1280.24786
1280.24790
1280.24797
1280.24805
1280.24826
1280.24834
1280.24835
1280.24847
1280.24849
1280.24860
1280.24868
1280.24871
1280.24873
1280.24883
1280.24892
1280.24894
1280.24912
1280.24914
1280.24924
1280.24933
1280.24935
1280.24937
1280.24953
1280.24964
1280.24972
1280.24973
1280.24978
1280.24982
1280.24984
1280.24985
1280.24987
1280.24992
1280.24993
1280.25000
1280.25011
1280.25013
1280.25015
1280.25019
1280.25024
1280.25029
1280.25034
1280.25043
1280.25044
1280.25052
1280.25056
1280.25057
1280.25058
1280.25059
1280.25061
1280.25063
1280.25065
1280.25067
1280.25068
1280.25070
1280.25078
1280.25079
1280.25082
1280.25090
1280.25095
1280.25099
1280.25100
1280.25101
1280.25104
1280.25107
1280.25109
1280.25110
1280.25111
1280.25123
1280.25124
1280.25143
1280.25151
1280.25156
1280.25168
1280.25173
1280.25174
1280.26402
1280.26565
1280.26602
1280.28567
1280.28642
1280.28645
1280.28648
1280.28662
1280.29684
1280.29700
1280.29709
1280.29712
1280.29725
1280.29726
1280.29727
1280.29733
1280.29747
1280.29750
1280.29772
1280.29785
1280.29832
1280.29848
1280.29862
1280.29866
1280.29896
1280.29901
1280.29906
1280.29907
1280.29921
1280.29922
1280.29942
1280.29966
1280.29998
1280.30002
1280.30007
1280.30016
1280.30027
1280.30028
1280.30056
1280.30057
1280.30065
1280.30105
1280.30140
1280.30155
1280.30156
1280.30164
1280.30174
1280.30182
1280.30186
1280.30192
1280.30212
1280.30217
1280.30222
1280.30229
1280.30230
1280.30237
1280.30252
1280.30260
1280.30261
1280.30278
1280.30285
1280.30290
1280.30294
1280.30312
1280.30315
1280.30325
1280.30333
1280.30374
1280.30378
1280.30382
1280.30391
1280.30396
1280.30401
1280.30409
1280.30410
1280.30427
1280.30451
1280.30452
1280.30477
1280.3366
1280.9252
1280.9292
1280.9298
1280.9299
1280.9316
1280.9325
1280.9333
1280.9349
1280.9350
46170.102
46170.806
46170.810
BX571856.1
1137131.3
1157028.3
1169259.3
1169271.3
1280.10379
1280.10383
1280.10386
1280.10390
1280.10396
1280.10867
1280.12349
1280.12351
1280.12354
1280.12356
1280.12395
1280.12398
1280.12399
1280.12400
1280.12401
1280.12445
1280.12448
1280.12484
1280.12495
1280.12501
1280.12506
1280.12560
1280.12563
1280.12566
1280.12567
1280.12898
1280.13641
1280.13666
1280.13708
1280.13721
1280.13722
1280.15854
1280.15856
1280.15858
1280.16154
1280.16158
1280.16162
1280.16179
1280.16187
1280.16196
1280.16208
1280.16211
1280.16215
1280.16216
1280.16222
1280.16239
1280.16245
1280.16247
1280.16268
1280.16279
1280.16286
1280.16298
1280.16312
1280.16313
1280.16418
1280.16576
1280.16598
1280.16612
1280.16621
1280.16655
1280.16764
1280.17736
1280.17787
1280.17817
1280.17866
1280.17914
1280.17962
1280.17971
1280.18067
1280.18070
1280.18128
1280.18520
1280.18608
1280.18621
1280.18624
1280.18644
1280.18650
1280.18651
1280.18659
1280.18662
1280.18663
1280.19063
1280.21031
1280.21059
1280.21616
1280.21763
1280.23553
1280.23563
1280.23564
1280.23568
1280.23580
1280.23586
1280.23592
1280.23593
1280.23595
1280.23600
1280.23602
1280.23607
1280.23609
1280.23624
1280.23625
1280.23626
1280.24811
1280.24830
1280.24853
1280.24997
1280.25097
1280.25117
1280.25130
1280.25786
1280.25791
1280.25795
1280.25801
1280.25810
1280.26569
1280.26571
1280.26575
1280.28596
1280.28614
1280.28635
1280.28660
1280.28681
1280.29083
1280.29787
1280.29820
1280.29825
1280.29827
1280.29957
1280.30130
1280.30137
1280.30151
1280.30158
1280.30160
1280.30170
1280.30194
1280.30213
1280.30303
1280.30304
1280.30313
1280.30455
1280.30879
1280.34338
1280.34351
1280.34352
1280.34353
1280.3651
1280.3678
1280.3703
1280.3704
1280.3706
1280.3737
1280.3757
1280.4791
1280.4807
1280.8889
1280.8890
1280.8892
1280.8914
1280.8948
1280.8952
1280.8995
1280.9014
1280.9018
1280.9026
1280.9029
1280.9045
1280.9048
1280.9059
1280.9072
1280.9078
1280.9104
1280.9105
1280.9127
1280.9137
1280.9146
1280.9163
1288966.3
1288967.3
1388239.3
1409410.3
1412777.3
1417099.3
1417119.3
1418282.3
1418348.3
1422311.3
1429880.3
1429881.7
1608906.4
1715150.3
1715212.3
46170.126
46170.143
46170.84
543538.3
548470.3
904728.3
CP021105
1280.11026
1280.11236
1280.11337
1280.11352
1280.11542
1280.11701
1280.11735
1280.12233
1280.12247
1280.12260
1280.12289
1280.12294
1280.12299
1280.12301
1280.12302
1280.12303
1280.12310
1280.12313
1280.12317
1280.12320
1280.12350
1280.12357
1280.12364
1280.12367
1280.12370
1280.12373
1280.12375
1280.12377
1280.12408
1280.12413
1280.12414
1280.12429
1280.12436
1280.12438
1280.12441
1280.12442
1280.12443
1280.12450
1280.12454
1280.12456
1280.12466
1280.12470
1280.12476
1280.12518
1280.12519
1280.12526
1280.12532
1280.12547
1280.12554
1280.12558
1280.12573
1280.12575
1280.12582
1280.12583
1280.12588
1280.12591
1280.12595
1280.12600
1280.12604
1280.12612
1280.12613
1280.13640
1280.13642
1280.13643
1280.13644
1280.13645
1280.13646
1280.13648
1280.13651
1280.13652
1280.13653
1280.13654
1280.13655
1280.13657
1280.13658
1280.13659
1280.13663
1280.13664
1280.13665
1280.13670
1280.13685
1280.13686
1280.13687
1280.13691
1280.13693
1280.13696
1280.13698
1280.13699
1280.13700
1280.13701
1280.13702
1280.13704
1280.13709
1280.13710
1280.13714
1280.13716
1280.13717
1280.13718
1280.13723
1280.13725
1280.13726
1280.13737
1280.13743
1280.13757
1280.13759
1280.13788
1280.13791
1280.13795
1280.13796
1280.13797
1280.13798
1280.13799
1280.13801
1280.13802
1280.13805
1280.13806
1280.13808
1280.13809
1280.13812
1280.13814
1280.13815
1280.13818
1280.13819
1280.13820
1280.13821
1280.13822
1280.13823
1280.13825
1280.13826
1280.13827
1280.13828
1280.13835
1280.13837
1280.13854
1280.13855
1280.13856
1280.13858
1280.13861
1280.13863
1280.13865
1280.13866
1280.13869
1280.13870
1280.13871
1280.13872
1280.13873
1280.13874
1280.13876
1280.13877
1280.13878
1280.13889
1280.14671
1280.14683
1280.14695
1280.14700
1280.14703
1280.14705
1280.15861
1280.15913
1280.15927
1280.15937
1280.15949
1280.15957
1280.15963
1280.15965
1280.15969
1280.15973
1280.15979
1280.15981
1280.15984
1280.15985
1280.16062
1280.16117
1280.16140
1280.16149
1280.16150
1280.16161
1280.16164
1280.16171
1280.16176
1280.16178
1280.16181
1280.16186
1280.16203
1280.16207
1280.16220
1280.16233
1280.16243
1280.16264
1280.16314
1280.16315
1280.16317
1280.16347
1280.16348
1280.16349
1280.16350
1280.16351
1280.16353
1280.16354
1280.16355
1280.16356
1280.16358
1280.16359
1280.16360
1280.16363
1280.16364
1280.16365
1280.16366
1280.16367
1280.16369
1280.16370
1280.16371
1280.16376
1280.16378
1280.16379
1280.16380
1280.16381
1280.16383
1280.16405
1280.16408
1280.16417
1280.16421
1280.16422
1280.16425
1280.16429
1280.16565
1280.16591
1280.16606
1280.16610
1280.16614
1280.16616
1280.16624
1280.16642
1280.16654
1280.16658
1280.16660
1280.16671
1280.16675
1280.16691
1280.16722
1280.16724
1280.16726
1280.16729
1280.16741
1280.16755
1280.16946
1280.17076
1280.17686
1280.17697
1280.17735
1280.17752
1280.17757
1280.17769
1280.17784
1280.17869
1280.17879
1280.17897
1280.17916
1280.17917
1280.17922
1280.17955
1280.17973
1280.18001
1280.18002
1280.18003
1280.18519
1280.18522
1280.18526
1280.18570
1280.18572
1280.18575
1280.18579
1280.18581
1280.18585
1280.18586
1280.18588
1280.18590
1280.18591
1280.18592
1280.18593
1280.18594
1280.18596
1280.18606
1280.18609
1280.18610
1280.18611
1280.18613
1280.18619
1280.18622
1280.18625
1280.18628
1280.18649
1280.19053
1280.19058
1280.19080
1280.19081
1280.19082
1280.19083
1280.19099
1280.20976
1280.21058
1280.21070
1280.21107
1280.21109
1280.21114
1280.21134
1280.21143
1280.21144
1280.21161
1280.21624
1280.21653
1280.21679
1280.21680
1280.21681
1280.21683
1280.21684
1280.21685
1280.21686
1280.21687
1280.21690
1280.21699
1280.21706
1280.21788
1280.21789
1280.21793
1280.21801
1280.21818
1280.21824
1280.21835
1280.21838
1280.22661
1280.23549
1280.23554
1280.23558
1280.23560
1280.23578
1280.23583
1280.23611
1280.23620
1280.23710
1280.24173
1280.24176
1280.24177
1280.24235
1280.24249
1280.24258
1280.24264
1280.24270
1280.24278
1280.24317
1280.24320
1280.24322
1280.24323
1280.24325
1280.24327
1280.24329
1280.24330
1280.24331
1280.24332
1280.24756
1280.24762
1280.24831
1280.24838
1280.24851
1280.24858
1280.24861
1280.24915
1280.24928
1280.24946
1280.24947
1280.24952
1280.24961
1280.25010
1280.25017
1280.25022
1280.25040
1280.25073
1280.25086
1280.25092
1280.25127
1280.25133
1280.25147
1280.25154
1280.25155
1280.25164
1280.25768
1280.25769
1280.25778
1280.25784
1280.25788
1280.25790
1280.25804
1280.25812
1280.25933
1280.26260
1280.26261
1280.26262
1280.26400
1280.26403
1280.26413
1280.26417
1280.26419
1280.26420
1280.26495
1280.26496
1280.26499
1280.26535
1280.26541
1280.26543
1280.26548
1280.26556
1280.26559
1280.26561
1280.26578
1280.27417
1280.27419
1280.27420
1280.27421
1280.27423
1280.27425
1280.27426
1280.27428
1280.27429
1280.27613
1280.27614
1280.27615
1280.28379
1280.28566
1280.28569
1280.28576
1280.28577
1280.28578
1280.28581
1280.28589
1280.28591
1280.28600
1280.28609
1280.28661
1280.28666
1280.28684
1280.29074
1280.29077
1280.29081
1280.29091
1280.29701
1280.29717
1280.29729
1280.29738
1280.29746
1280.29797
1280.29807
1280.29819
1280.29850
1280.29860
1280.29897
1280.29916
1280.29917
1280.29924
1280.29963
1280.30011
1280.30049
1280.30064
1280.30077
1280.30107
1280.30147
1280.30184
1280.30232
1280.30235
1280.30268
1280.30316
1280.30341
1280.30407
1280.30419
1280.30432
1280.30453
1280.3378
1280.4353
1280.4355
1280.4808
1280.4933
1280.4935
1280.4967
1280.4969
1280.4971
1280.4975
1280.4979
1280.5047
1280.5050
1280.5230
1280.7188
1280.7242
1280.7243
1280.7244
1280.7257
1280.7259
1280.7261
1280.7264
1280.7267
1280.7268
1280.7269
1280.7271
1280.7272
1280.7275
1280.7276
1280.7277
1280.7278
1280.7279
1280.7280
1280.7281
1280.7282
1280.7283
1280.7284
1280.7285
1280.7288
1280.7293
1280.7294
1280.7297
1280.7299
1280.7300
1280.7301
1280.7303
1280.7304
1280.7305
1280.7306
1280.7307
1280.7309
1280.7314
1280.7317
1280.7318
1280.7319
1280.7321
1280.7323
1280.7324
1280.7325
1280.7326
158879.11
359786.13
46170.303
46170.754
46170.807
72759.16
1241616.6
1280.10152
1280.11220
1280.11245
1280.11687
1280.11741
1280.12290
1280.12292
1280.12295
1280.12311
1280.12331
1280.12334
1280.12366
1280.12371
1280.12383
1280.12392
1280.12409
1280.12417
1280.12418
1280.12435
1280.12444
1280.12446
1280.12449
1280.12451
1280.12478
1280.12480
1280.12489
1280.12497
1280.12499
1280.12524
1280.12525
1280.12533
1280.12540
1280.12550
1280.12556
1280.12569
1280.12580
1280.12589
1280.12594
1280.12598
1280.12599
1280.12607
1280.12609
1280.12616
1280.12915
1280.13639
1280.13647
1280.13649
1280.13671
1280.13676
1280.13677
1280.13679
1280.13680
1280.13684
1280.13692
1280.13694
1280.13695
1280.13705
1280.13706
1280.13711
1280.13712
1280.13882
1280.13888
1280.14567
1280.14571
1280.14682
1280.15859
1280.15879
1280.15883
1280.15894
1280.15904
1280.15908
1280.15909
1280.15918
1280.15933
1280.15939
1280.15998
1280.15999
1280.16000
1280.16001
1280.16004
1280.16115
1280.16129
1280.16151
1280.16159
1280.16166
1280.16209
1280.16274
1280.16278
1280.16294
1280.16300
1280.16305
1280.16308
1280.16309
1280.16395
1280.16402
1280.16590
1280.16632
1280.16636
1280.16711
1280.16728
1280.16749
1280.16757
1280.17058
1280.17679
1280.17684
1280.17708
1280.17710
1280.17737
1280.17746
1280.17749
1280.17755
1280.17758
1280.17761
1280.17783
1280.17811
1280.17815
1280.17821
1280.17827
1280.17832
1280.17834
1280.17840
1280.17853
1280.17860
1280.17872
1280.17883
1280.17912
1280.17934
1280.17947
1280.17979
1280.17981
1280.17982
1280.17983
1280.17984
1280.17985
1280.18111
1280.18514
1280.18597
1280.18616
1280.18618
1280.18620
1280.18629
1280.18639
1280.18640
1280.18653
1280.19784
1280.21013
1280.21014
1280.21046
1280.21047
1280.21065
1280.21075
1280.21137
1280.21164
1280.21658
1280.21676
1280.21677
1280.21781
1280.21790
1280.23556
1280.23599
1280.23603
1280.23612
1280.24171
1280.24280
1280.24305
1280.24311
1280.24312
1280.24318
1280.24795
1280.24800
1280.24825
1280.24856
1280.25032
1280.25064
1280.25115
1280.25144
1280.25145
1280.25163
1280.25773
1280.25800
1280.26408
1280.26513
1280.26523
1280.26549
1280.26551
1280.26590
1280.26596
1280.26601
1280.27464
1280.27468
1280.27475
1280.27478
1280.27482
1280.27484
1280.27487
1280.27499
1280.27619
1280.27620
1280.28360
1280.28557
1280.28558
1280.28561
1280.28563
1280.28602
1280.28608
1280.28615
1280.28616
1280.28619
1280.28620
1280.28621
1280.28622
1280.28623
1280.28627
1280.28628
1280.28629
1280.28631
1280.28633
1280.29070
1280.29075
1280.29076
1280.29079
1280.29093
1280.29748
1280.29863
1280.29961
1280.30004
1280.30005
1280.30079
1280.30165
1280.30286
1280.30299
1280.30343
1280.30371
1280.30375
1280.30440
1280.3522
1280.3566
1280.3568
1280.3574
1280.3583
1280.4346
1280.4654
1280.4696
1280.4722
1280.4800
1280.4826
1280.4849
1280.4915
1280.4919
1280.4920
1280.4922
1280.4927
1280.4928
1280.4937
1280.4938
1280.4939
1280.4943
1280.4953
1280.4968
1280.4972
1280.4973
1280.4974
1280.4980
1280.4982
1280.4986
1280.5203
1280.7262
1280.7313
426430.24
46170.175
46170.290
46170.338
46170.461
46170.564
46170.565
46170.566
46170.567
46170.593
46170.597
46170.598
46170.599
46170.608
46170.610
93061.132
